# Supplementary material for: An Endogenous Proton-Powered Adaptive Nanomotor for Treating Muscle Atrophy
Source: Materials (Basel). 2025 Mar 19;18(6):1351. doi: 10.3390/ma18061351 (PMC11943966; doi:10.3390/ma18061351)
Supplement: Supplementary file 1 [file materials-18-01351-s001.zip]

Archive with 4 entries (4 files):
- materials-3505609-supplementary.pdf
- Movie S1.mp4
- Movie S2.mp4
- Movie S3.mp4
